# Supplementary material for: Isolation and Molecular Characterisation of TtDro1A and TtDro1B Genes from Triticum turgidum Subspecies durum and turgidum, Study of Their Influences on Seedling Root Angles
Source: Plants (Basel). 2022 Mar 19;11(6):821. doi: 10.3390/plants11060821 (PMC8954752; doi:10.3390/plants11060821)
Supplement: Supplementary file 1 [file plants-11-00821-s001.zip]

Archive with 1 entries (1 files):
- plants-1601890-SI.pdf
